# Supplementary material for: Characterisation of the Filler Fraction in CAD/CAM Resin-Based Composites
Source: Materials (Basel). 2021 Apr 15;14(8):1986. doi: 10.3390/ma14081986 (PMC8071413; doi:10.3390/ma14081986)
Supplement: Supplementary file 1 [file materials-14-01986-s001.zip]

Archive with 1 entries (1 files):
- materials-1139143-supplementary.pdf
